# Supplementary material for: Ionic Dioxidovanadium(V) Complexes with Schiff-Base Ligands as Potential Insulin-Mimetic Agents—Substituent Effect on Structure and Stability
Source: Molecules. 2022 Oct 16;27(20):6942. doi: 10.3390/molecules27206942 (PMC9607307; doi:10.3390/molecules27206942)
Supplement: Supplementary file 1 [file molecules-27-06942-s001.zip]

Archive with 1 entries (1 files):
- molecules-1965820-supplementary.pdf
